# Supplementary material for: A Hypoxia Molecular Signature-Based Prognostic Model for Endometrial Cancer Patients
Source: Int J Mol Sci. 2023 Jan 14;24(2):1675. doi: 10.3390/ijms24021675 (PMC9866886; doi:10.3390/ijms24021675)
Supplement: Supplementary file 1 [file ijms-24-01675-s001.zip]

Archive with 1 entries (1 files):
- ijms-2078841-supplementary.pdf
